# Supplementary material for: Distinctive binding properties of human monoclonal LGI1 autoantibodies determine pathogenic mechanisms
Source: Brain. 2020 May 21;143(6):1731–45. doi: 10.1093/brain/awaa104 (PMC7296845; doi:10.1093/brain/awaa104)
Supplement: awaa104_Supplementary_Data [file awaa104_supplementary_data.zip]

Archive with 7 entries (6 files):
- awaa104_Supplementary_Data/
- awaa104_Supplementary_Data/brain-2019-01645-File009.mp4
- awaa104_Supplementary_Data/brain-2019-01645-File010.mp4
- awaa104_Supplementary_Data/brain-2019-01645-File011.mp4
- awaa104_Supplementary_Data/brain-2019-01645-File012.mp4
- awaa104_Supplementary_Data/OP-BRAI200105_EditorCorr_CmtAttachmentsFolder_awaa104 Supplementary_material final.pdf
- awaa104_Supplementary_Data/OP-BRAI200105_EditorCorr_CmtAttachmentsFolder_Suppl uncropped Western blots final.pdf
